# Supplementary material for: Two new species of Thyridosmylus Krüger, 1913 from Madagascar (Neuroptera, Osmylidae)
Source: Zookeys. 2017 Dec 21;(724):43–52. doi: 10.3897/zookeys.724.21057 (PMC5769726; doi:10.3897/zookeys.724.21057)
Supplement: XML Treatment for Thyridosmylus [file zookeys.724.21057-treatment1.xml]

<!DOCTYPE tp:taxon-treatment
  PUBLIC "-//TaxonX//DTD Taxonomic Treatment Publishing DTD v0 20100105//EN" "tax-treatment-NSO.dtd">
<tp:taxon-treatment xmlns:tp="http://www.plazi.org/taxpub"><tp:treatment-meta><kwd-group><label>Taxon classification</label><kwd><named-content xmlns:xlink="http://www.w3.org/1999/xlink" content-type="kingdom">Animalia</named-content></kwd><kwd><named-content xmlns:xlink="http://www.w3.org/1999/xlink" content-type="order">Neuroptera</named-content></kwd><kwd><named-content xmlns:xlink="http://www.w3.org/1999/xlink" content-type="family">Osmylidae</named-content></kwd></kwd-group><mixed-citation publication-type="journal"><person-group><name><surname>Xu</surname><given-names>Han</given-names></name><name><surname>Winterton</surname><given-names>Shaun L.</given-names></name><name><surname>Wang</surname><given-names>Yongjie</given-names></name><name><surname>Liu</surname><given-names>Zhiqi</given-names></name></person-group><article-title>Two new species of <italic><tp:taxon-name><tp:taxon-name-part taxon-name-part-type="genus" reg="Thyridosmylus">Thyridosmylus</tp:taxon-name-part></tp:taxon-name></italic> Krüger, 1913 from Madagascar (<tp:taxon-name><tp:taxon-name-part taxon-name-part-type="order">Neuroptera</tp:taxon-name-part></tp:taxon-name>, <tp:taxon-name><tp:taxon-name-part taxon-name-part-type="family">Osmylidae</tp:taxon-name-part></tp:taxon-name>)</article-title><source>Zookeys</source><day>21</day><month>12</month><year>2017</year><volume>2017</volume><issue>724</issue><fpage>43</fpage><lpage>52</lpage><pub-id pub-id-type="doi">10.3897/zookeys.724.21057</pub-id></mixed-citation></tp:treatment-meta><tp:nomenclature><label>Genus</label><tp:taxon-name>
            <tp:taxon-name-part taxon-name-part-type="genus" reg="Thyridosmylus">Thyridosmylus</tp:taxon-name-part>
          </tp:taxon-name><tp:taxon-authority>Krüger</tp:taxon-authority><tp:nomenclature-citation-list><tp:nomenclature-citation><tp:taxon-name>
                <tp:taxon-name-part taxon-name-part-type="genus" reg="Thyridosmylus">Thyridosmylus</tp:taxon-name-part>
              </tp:taxon-name><comment>Krüger, 1913: 87. Type species: <tp:taxon-name><tp:taxon-name-part taxon-name-part-type="genus" reg="Osmylus">Osmylus</tp:taxon-name-part> <tp:taxon-name-part taxon-name-part-type="species" reg="langii">langii</tp:taxon-name-part></tp:taxon-name> McLachlan, 1870: 197. Original designation. Type locality: Masuri (India).</comment></tp:nomenclature-citation><tp:nomenclature-citation><tp:taxon-name>
                <tp:taxon-name-part taxon-name-part-type="genus" reg="Centrolysmus">Centrolysmus</tp:taxon-name-part>
              </tp:taxon-name><comment>Navás, 1917: 15. Type species: <tp:taxon-name><tp:taxon-name-part taxon-name-part-type="genus" reg="Osmylus">Osmylus</tp:taxon-name-part> <tp:taxon-name-part taxon-name-part-type="species" reg="perspicillaris">perspicillaris</tp:taxon-name-part></tp:taxon-name> Gerstaecker, 1884: 46. Original designation. Type locality: Darjeeling (India).</comment></tp:nomenclature-citation></tp:nomenclature-citation-list></tp:nomenclature><tp:treatment-sec sec-type="diagnosis" id="SECID0EELAC"><title>Diagnosis.</title><p>Medium sized species (forewing length 13–24 mm), wings narrow (maximum width of forewing 4–7 mm). Ocelli present. Forewing strongly patterned with distinctive fenestrate spots close to the outer gradate series, with numerous suffusions, some of these forming a large macula, numerous crossveins. Costal crossveins simple, subcostal space with single crossvein. At least two distinct gradate series. Area between M and Cu lacking crossveins between them basally, thus a large cell is present. Hindwing with Cu forked at base, CuP short and not pectinate. Male ectoproct bearing a dorsal digitiform projection, gonarcus symmetrical, amalgamated distally, sclerotized marginally; baculum present; mediuncus C-shaped, linked by membranes; parameres present. Female genitalia with sternite 8 small, gonapophyses 9 as paired sclerites closely associated with gonocoxites 9, spermatheca simple or with a complicated lobed morphology.</p></tp:treatment-sec><tp:treatment-sec sec-type="redescription" id="SECID0EJLAC"><title>Redescription.</title><p>Body length 10–15 mm. Head brown or dark brown; antennae yellow and shorter than or equal to half of length of forewing, scape and pedicel dark brown, flagellum yellow; compound eyes black; ocellar tubercles yellowish to brown; labrum brown or dark brown. Thorax dark brown with long setae; meso- and metathorax dark brown. Legs yellow with brown setae. Forewing length 13–24 mm, width 4–7 mm. Forewing generally with characteristic fenestrate spots near the outer gradate series and with numerous fuscous markings, membrane hyaline or with light infuscate suffusion; pterostigma brown with a light brown centre; two nygmata as brown spots; venation brown, some cross-veins edged with brown markings; costal cross-veins simple and occasionally bifurcate; cross-vein sc-r1 close to the base of forewing; forewing Rs with 10–15 branches, cross-veins among Rs branches forming more than two series of gradates; basal mp-cu cross-vein only one, forming a large cell. Hindwing length 12–22 mm, width 4–7 mm. Hindwing generally hyaline with few spots; pterostigma light yellow; nygmata inconspicuous and light brown; base of MP with a spur. Male genitalia. Tergite 8 and sternite 8 approximately quadrate. Tergite 9 commonly narrow, sternite 9 approximately trapezoidal or triangular; ectoproct with a dorsal process, callus cercus round; gonarcus sclerotized marginally, symmetrical and fused distally and base connected with a goblet-shaped anterior apodeme; entoprocesses bent in middle; mediuncus lobes bent into C-shape laterally and fused at base; parameres arch-like with medial thickening and invariant within genus. Female genitalia. tergite 8 broad and approximately quadrate; sternite 8 reduced and small; tergite 9 narrow and commonly constricted in middle articulated with gonopophysis 9 + gonocoxite 9; gonocoxite 9 finger-like in lateral view; each spermatheca connected with a spermathecal duct.</p></tp:treatment-sec><tp:treatment-sec sec-type="comments" id="SECID0EOLAC"><title>Comments.</title><p>The distinction between the closely related <italic><tp:taxon-name><tp:taxon-name-part taxon-name-part-type="genus" reg="Thyridosmylus">Thyridosmylus</tp:taxon-name-part></tp:taxon-name></italic> and <italic><tp:taxon-name><tp:taxon-name-part taxon-name-part-type="genus" reg="Spilosmylus">Spilosmylus</tp:taxon-name-part></tp:taxon-name></italic> has been historically ambiguous, although their reciprocally monophyletic sister-group relationship was confirmed in the phylogeny of the family by <xref ref-type="bibr" rid="B11">Winterton et al. (2017)</xref>. Traditionally, <italic><tp:taxon-name><tp:taxon-name-part taxon-name-part-type="genus" reg="Thyridosmylus">Thyridosmylus</tp:taxon-name-part></tp:taxon-name></italic> was characterized by numerous markings of forewings with the often presence of distinct fenestrations around the outer gradate cross veins, while the forewings of <italic><tp:taxon-name><tp:taxon-name-part taxon-name-part-type="genus" reg="Spilosmylus">Spilosmylus</tp:taxon-name-part></tp:taxon-name></italic> are characterised by having fewer maculations and an embossed spot along the posterior wing margin, or intermittent dark streaks between Sc and R<sub>1</sub>. As more species have been described it seems that these characters could not completely separate these genera, with numerous instances where the diagnos<!--PageBreak-->tic feature of either genus is lacking. With regard to <italic><tp:taxon-name><tp:taxon-name-part taxon-name-part-type="genus" reg="Thyridosmylus">Thyridosmylus</tp:taxon-name-part></tp:taxon-name></italic>, fenestrate markings are not found in several species such as <italic><tp:taxon-name><tp:taxon-name-part taxon-name-part-type="genus" reg="Thyridosmylus">T.</tp:taxon-name-part> <tp:taxon-name-part taxon-name-part-type="species" reg="fuscus">fuscus</tp:taxon-name-part></tp:taxon-name></italic> Yang, 1999, <italic><tp:taxon-name><tp:taxon-name-part taxon-name-part-type="genus" reg="Thyridosmylus">T.</tp:taxon-name-part> <tp:taxon-name-part taxon-name-part-type="species" reg="longiprocessus">longiprocessus</tp:taxon-name-part></tp:taxon-name></italic> Xu, Wang &amp; Winterton, sp. n., <italic><tp:taxon-name><tp:taxon-name-part taxon-name-part-type="genus" reg="Thyridosmylus">T.</tp:taxon-name-part> <tp:taxon-name-part taxon-name-part-type="species" reg="maolanus">maolanus</tp:taxon-name-part></tp:taxon-name></italic> Yang, 1993, <italic><tp:taxon-name><tp:taxon-name-part taxon-name-part-type="genus" reg="Thyridosmylus">T.</tp:taxon-name-part> <tp:taxon-name-part taxon-name-part-type="species" reg="marmoratus">marmoratus</tp:taxon-name-part></tp:taxon-name></italic> Fraser, 1955, <italic><tp:taxon-name><tp:taxon-name-part taxon-name-part-type="genus" reg="Thyridosmylus">T.</tp:taxon-name-part> <tp:taxon-name-part taxon-name-part-type="species" reg="pallidius">pallidius</tp:taxon-name-part></tp:taxon-name></italic> Yang, 2002 and <italic><tp:taxon-name><tp:taxon-name-part taxon-name-part-type="genus" reg="Thyridosmylus">T.</tp:taxon-name-part> <tp:taxon-name-part taxon-name-part-type="species" reg="trifasciatus">trifasciatus</tp:taxon-name-part></tp:taxon-name></italic> Yang, 1993. Still, the forewings of these species exhibit extensive fragmental markings and do not possess embossed spots and intermittent streaks typical among <italic><tp:taxon-name><tp:taxon-name-part taxon-name-part-type="genus" reg="Spilosmylus">Spilosmylus</tp:taxon-name-part></tp:taxon-name></italic> species. Additionally, the spermathecae in some <italic><tp:taxon-name><tp:taxon-name-part taxon-name-part-type="genus" reg="Thyridosmylus">Thyridosmylus</tp:taxon-name-part></tp:taxon-name></italic> species (e.g., <italic><tp:taxon-name><tp:taxon-name-part taxon-name-part-type="genus" reg="Thyridosmylus">T.</tp:taxon-name-part> <tp:taxon-name-part taxon-name-part-type="species" reg="langii">langii</tp:taxon-name-part></tp:taxon-name></italic>, <italic><tp:taxon-name><tp:taxon-name-part taxon-name-part-type="genus" reg="Thyridosmylus">T.</tp:taxon-name-part> <tp:taxon-name-part taxon-name-part-type="species" reg="paralangii">paralangii</tp:taxon-name-part></tp:taxon-name></italic> and <italic><tp:taxon-name><tp:taxon-name-part taxon-name-part-type="genus" reg="Thyridosmylus">T.</tp:taxon-name-part> <tp:taxon-name-part taxon-name-part-type="species" reg="fuscomarginatus">fuscomarginatus</tp:taxon-name-part></tp:taxon-name></italic> Xu, Wang &amp; Winterton, sp. n.) are complex and multilobed, resembling those of some <italic><tp:taxon-name><tp:taxon-name-part taxon-name-part-type="genus" reg="Spilosmylus">Spilosmylus</tp:taxon-name-part></tp:taxon-name></italic> species. The shape of the external genitalia in the males of <italic><tp:taxon-name><tp:taxon-name-part taxon-name-part-type="genus" reg="Thyridosmylus">Thyridosmylus</tp:taxon-name-part></tp:taxon-name></italic> varies less compared with <italic><tp:taxon-name><tp:taxon-name-part taxon-name-part-type="genus" reg="Spilosmylus">Spilosmylus</tp:taxon-name-part></tp:taxon-name></italic>.</p><p>The forewing of <italic><tp:taxon-name><tp:taxon-name-part taxon-name-part-type="genus" reg="Thyridosmylus">Thyridosmylus</tp:taxon-name-part></tp:taxon-name></italic> has two m-cu cross veins between the stem of the medial vein (before the split into MA and MP) and cubital vein to form single large cell, while the forewing of <italic><tp:taxon-name><tp:taxon-name-part taxon-name-part-type="genus" reg="Thaumatosmylus">Thaumatosmylus</tp:taxon-name-part></tp:taxon-name></italic> has few fuscous spots, and three m-cu cross veins to form two basal cells. Also, the spermathecae in females of <italic><tp:taxon-name><tp:taxon-name-part taxon-name-part-type="genus" reg="Thyridosmylus">Thyridosmylus</tp:taxon-name-part></tp:taxon-name></italic> are elliptical or multilobed while the spermathecae in <italic><tp:taxon-name><tp:taxon-name-part taxon-name-part-type="genus" reg="Thaumatosmylus">Thaumatosmylus</tp:taxon-name-part></tp:taxon-name></italic> tend to be large with a basal club-like sac, or with a small and apical finger-like to ovoid sac. Although the definition of genus <italic><tp:taxon-name><tp:taxon-name-part taxon-name-part-type="genus" reg="Glenosmylus">Glenosmylus</tp:taxon-name-part></tp:taxon-name></italic> has been obscure since it was erected by <xref ref-type="bibr" rid="B4">Krüger (1913)</xref>, it can be distinguished from <italic><tp:taxon-name><tp:taxon-name-part taxon-name-part-type="genus" reg="Thyridosmylus">Thyridosmylus</tp:taxon-name-part></tp:taxon-name></italic> based on three m-cu cross veins in the forewing character, similar to that found in <italic><tp:taxon-name><tp:taxon-name-part taxon-name-part-type="genus" reg="Thaumatosmylus">Thaumatosmylus</tp:taxon-name-part></tp:taxon-name></italic>.</p></tp:treatment-sec><tp:treatment-sec sec-type="key" id="SECID0E4CAE"><title>Key to <italic><tp:taxon-name><tp:taxon-name-part taxon-name-part-type="genus" reg="Thyridosmylus">Thyridosmylus</tp:taxon-name-part></tp:taxon-name></italic> species in Madagascar</title><table-wrap content-type="key" position="anchor" orientation="portrait"><table id="TID0EWHAC" rules="all"><tbody><tr><td rowspan="1" colspan="1">1</td><td rowspan="1" colspan="1">Outer margin of forewing with extensive fuscous markings with a distinct fenestration around the outer gradate cross veins (Fig. <xref ref-type="fig" rid="F1">1</xref>)</td><td rowspan="1" colspan="1">
                    <bold><italic><tp:taxon-name><tp:taxon-name-part taxon-name-part-type="genus" reg="Thyridosmylus">Thyridosmylus</tp:taxon-name-part> <tp:taxon-name-part taxon-name-part-type="species" reg="fuscomarginatus">fuscomarginatus</tp:taxon-name-part></tp:taxon-name></italic> Xu, Wang &amp; Winterton, sp. n.</bold>
                  </td></tr><tr><td rowspan="1" colspan="1">–</td><td rowspan="1" colspan="1">Outer margin of forewing extensively marked but lacking distinct fenestration near outer gradates</td><td rowspan="1" colspan="1">
                    <bold>2</bold>
                  </td></tr><tr><td rowspan="1" colspan="1">2</td><td rowspan="1" colspan="1">Hindwing with series of small dark spots along the posterior margin towards the wing apex</td><td rowspan="1" colspan="1">
                    <bold><italic><tp:taxon-name><tp:taxon-name-part taxon-name-part-type="genus" reg="Thyridosmylus">Thyridosmylus</tp:taxon-name-part> <tp:taxon-name-part taxon-name-part-type="species" reg="punctulatus">punctulatus</tp:taxon-name-part></tp:taxon-name></italic> (Navás, 1933)</bold>
                  </td></tr><tr><td rowspan="1" colspan="1">–</td><td rowspan="1" colspan="1">Hindwing without series of spots along posterior margin towards the wing apex (Fig. <xref ref-type="fig" rid="F3">3</xref>)</td><td rowspan="1" colspan="1">
                    <bold>3</bold>
                  </td></tr><tr><td rowspan="1" colspan="1">3</td><td rowspan="1" colspan="1">Basal half of forewing with two brown bands (Fig. <xref ref-type="fig" rid="F3">3</xref>)</td><td rowspan="1" colspan="1">
                    <bold><italic><tp:taxon-name><tp:taxon-name-part taxon-name-part-type="genus" reg="Thyridosmylus">Thyridosmylus</tp:taxon-name-part> <tp:taxon-name-part taxon-name-part-type="species" reg="longiprocessus">longiprocessus</tp:taxon-name-part></tp:taxon-name></italic> Xu, Wang &amp; Winterton, sp. n.</bold>
                  </td></tr><tr><td rowspan="1" colspan="1">–</td><td rowspan="1" colspan="1">Forewing without brown band-like markings</td><td rowspan="1" colspan="1">
                    <bold><italic><tp:taxon-name><tp:taxon-name-part taxon-name-part-type="genus" reg="Thyridosmylus">Thyridosmylus</tp:taxon-name-part> <tp:taxon-name-part taxon-name-part-type="species" reg="marmoratus">marmoratus</tp:taxon-name-part></tp:taxon-name></italic> Fraser, 1955</bold>
                  </td></tr></tbody></table></table-wrap></tp:treatment-sec><tp:treatment-sec><!--Section generated to contain objects referenced in tp:taxon-treatment.--><fig id="F1" position="float" orientation="portrait"><label>Figure 1.</label><caption><p>Wings of <italic><tp:taxon-name><tp:taxon-name-part taxon-name-part-type="genus" reg="Thyridosmylus">Thyridosmylus</tp:taxon-name-part> <tp:taxon-name-part taxon-name-part-type="species" reg="fuscomarginatus">fuscomarginatus</tp:taxon-name-part></tp:taxon-name></italic> Xu, Wang &amp; Winterton, sp. n. Abbreviations: <abbrev xmlns:xlink="http://www.w3.org/1999/xlink" xlink:title="nygmata" id="ABBRID0EKKAE" xlink:type="simple">ng</abbrev>, nygmata; <abbrev xmlns:xlink="http://www.w3.org/1999/xlink" xlink:title="pterostigma" id="ABBRID0EOKAE" xlink:type="simple">pt</abbrev>, pterostigma; <abbrev xmlns:xlink="http://www.w3.org/1999/xlink" xlink:title="outer gradates" id="ABBRID0ESKAE" xlink:type="simple">og</abbrev>, outer gradates. Scale bar: 0.5 mm.</p></caption><graphic xmlns:xlink="http://www.w3.org/1999/xlink" xlink:href="zookeys-724-043-g001.jpg" position="float" orientation="portrait" xlink:type="simple" id="oo_175349.jpg"/></fig><fig id="F3" position="float" orientation="portrait"><label>Figure 3.</label><caption><p>Wings of <italic><tp:taxon-name><tp:taxon-name-part taxon-name-part-type="genus" reg="Thyridosmylus">Thyridosmylus</tp:taxon-name-part> <tp:taxon-name-part taxon-name-part-type="species" reg="longiprocessus">longiprocessus</tp:taxon-name-part></tp:taxon-name></italic> Xu, Wang &amp; Winterton, sp. n. Scale bar: 0.5 mm.</p></caption><graphic xmlns:xlink="http://www.w3.org/1999/xlink" xlink:href="zookeys-724-043-g003.jpg" position="float" orientation="portrait" xlink:type="simple" id="oo_175351.jpg"/></fig></tp:treatment-sec><ref-list><ref id="B11"><mixed-citation xmlns:xlink="http://www.w3.org/1999/xlink" xlink:type="simple">
          <person-group><name name-style="western"><surname>Winterton</surname><given-names>SL</given-names></name><name name-style="western"><surname>Zhao</surname><given-names>J</given-names></name><name name-style="western"><surname>Garzón-Orduña</surname><given-names>IJ</given-names></name><name name-style="western"><surname>Wang</surname><given-names>YJ</given-names></name><name name-style="western"><surname>Liu</surname><given-names>ZQ</given-names></name></person-group> (<year>2017</year>) <article-title>The phylogeny of lance lacewings (<tp:taxon-name><tp:taxon-name-part taxon-name-part-type="order">Neuroptera</tp:taxon-name-part></tp:taxon-name> <tp:taxon-name><tp:taxon-name-part taxon-name-part-type="family">Osmylidae</tp:taxon-name-part></tp:taxon-name>).</article-title> <source>Systematic Entomology</source> <volume>42</volume>(<issue>3</issue>): <fpage>555</fpage>–<lpage>574</lpage>. <ext-link xlink:type="simple" ext-link-type="doi" xlink:href="10.1111/syen.12231">https://doi.org/10.1111/syen.12231</ext-link></mixed-citation></ref><ref id="B4"><mixed-citation xmlns:xlink="http://www.w3.org/1999/xlink" xlink:type="simple">
          <person-group><name name-style="western"><surname>Krüger</surname><given-names>L</given-names></name></person-group> (<year>1913</year>) <article-title><tp:taxon-name><tp:taxon-name-part taxon-name-part-type="family">Osmylidae</tp:taxon-name-part></tp:taxon-name>. Beiträge zu einer Monographie der Neuropteren-Familie der Osmyliden. II. Charakteristik der Familie, Unterfamilien und Gattungen auf Grund des Geäders.</article-title> <source>Stettiner Entomologische Zeitung</source> <volume>74</volume>: <fpage>3</fpage>–<lpage>123</lpage>.</mixed-citation></ref></ref-list></tp:taxon-treatment>
