# Supplementary material for: Two new species of Thyridosmylus Krüger, 1913 from Madagascar (Neuroptera, Osmylidae)
Source: Zookeys. 2017 Dec 21;(724):43–52. doi: 10.3897/zookeys.724.21057 (PMC5769726; doi:10.3897/zookeys.724.21057)
Supplement: XML Treatment for Thyridosmylus fuscomarginatus [file zookeys.724.21057-treatment2.xml]

<!DOCTYPE tp:taxon-treatment
  PUBLIC "-//TaxonX//DTD Taxonomic Treatment Publishing DTD v0 20100105//EN" "tax-treatment-NSO.dtd">
<tp:taxon-treatment xmlns:tp="http://www.plazi.org/taxpub"><tp:treatment-meta><kwd-group><label>Taxon classification</label><kwd><named-content xmlns:xlink="http://www.w3.org/1999/xlink" content-type="kingdom">Animalia</named-content></kwd><kwd><named-content xmlns:xlink="http://www.w3.org/1999/xlink" content-type="order">Neuroptera</named-content></kwd><kwd><named-content xmlns:xlink="http://www.w3.org/1999/xlink" content-type="family">Osmylidae</named-content></kwd></kwd-group><mixed-citation publication-type="journal"><person-group><name><surname>Xu</surname><given-names>Han</given-names></name><name><surname>Winterton</surname><given-names>Shaun L.</given-names></name><name><surname>Wang</surname><given-names>Yongjie</given-names></name><name><surname>Liu</surname><given-names>Zhiqi</given-names></name></person-group><article-title>Two new species of <italic><tp:taxon-name><tp:taxon-name-part taxon-name-part-type="genus" reg="Thyridosmylus">Thyridosmylus</tp:taxon-name-part></tp:taxon-name></italic> Krüger, 1913 from Madagascar (<tp:taxon-name><tp:taxon-name-part taxon-name-part-type="order">Neuroptera</tp:taxon-name-part></tp:taxon-name>, <tp:taxon-name><tp:taxon-name-part taxon-name-part-type="family">Osmylidae</tp:taxon-name-part></tp:taxon-name>)</article-title><source>Zookeys</source><day>21</day><month>12</month><year>2017</year><volume>2017</volume><issue>724</issue><fpage>43</fpage><lpage>52</lpage><pub-id pub-id-type="doi">10.3897/zookeys.724.21057</pub-id></mixed-citation></tp:treatment-meta><tp:nomenclature><tp:taxon-name>
            <tp:taxon-name-part taxon-name-part-type="genus" reg="Thyridosmylus">Thyridosmylus</tp:taxon-name-part>
            <tp:taxon-name-part taxon-name-part-type="species" reg="fuscomarginatus">fuscomarginatus</tp:taxon-name-part>
            <object-id xmlns:xlink="http://www.w3.org/1999/xlink" content-type="zoobank" xlink:type="simple">http://zoobank.org/D9B51BB6-96F2-4285-A62C-1A291EF370F7</object-id>
          </tp:taxon-name><tp:taxon-authority>Xu, Wang &amp; Winterton</tp:taxon-authority><tp:taxon-status xmlns:xlink="http://www.w3.org/1999/xlink" xlink:type="simple">sp. n.</tp:taxon-status><xref ref-type="fig" rid="F1">Figs 1</xref><xref ref-type="fig" rid="F2">, 2</xref></tp:nomenclature><tp:treatment-sec sec-type="diagnosis" id="SECID0EPJAE"><title>Diagnosis.</title><p>Pronotum light yellow with three longitudinal dark brown stripes; posterior margin of forewing with brown markings, branches of vein A<sub>1</sub> marked with a dark brown spot, area around outer gradate cross-veins fenestrate with pale venation; sternite 8 in female reduced, extending anteriorly to form a forward process in lateral view; spermatheca complex with 11–12 sacs, basal sac large.</p><fig id="F1" position="float" orientation="portrait"><label>Figure 1.</label><caption><p>Wings of <italic><tp:taxon-name><tp:taxon-name-part taxon-name-part-type="genus" reg="Thyridosmylus">Thyridosmylus</tp:taxon-name-part> <tp:taxon-name-part taxon-name-part-type="species" reg="fuscomarginatus">fuscomarginatus</tp:taxon-name-part></tp:taxon-name></italic> Xu, Wang &amp; Winterton, sp. n. Abbreviations: <abbrev xmlns:xlink="http://www.w3.org/1999/xlink" xlink:title="nygmata" id="ABBRID0EKKAE" xlink:type="simple">ng</abbrev>, nygmata; <abbrev xmlns:xlink="http://www.w3.org/1999/xlink" xlink:title="pterostigma" id="ABBRID0EOKAE" xlink:type="simple">pt</abbrev>, pterostigma; <abbrev xmlns:xlink="http://www.w3.org/1999/xlink" xlink:title="outer gradates" id="ABBRID0ESKAE" xlink:type="simple">og</abbrev>, outer gradates. Scale bar: 0.5 mm.</p></caption><graphic xmlns:xlink="http://www.w3.org/1999/xlink" xlink:href="zookeys-724-043-g001.jpg" position="float" orientation="portrait" xlink:type="simple" id="oo_175349.jpg"/></fig></tp:treatment-sec><tp:treatment-sec sec-type="description" id="SECID0E2KAE"><title>Description.</title><p>
            <italic>Head.</italic> Vertex yellowish-brown with black setae; compound eyes black, ocelli yellow, each one anteriorly edged with a black spot. Antennal flagellum light yellow with dark yellow apex; scape and pedicel light yellow; frons brown. <italic>Thorax.</italic> Pronotum light yellow with a dark brown longitudinal stripe in middle and parallel two dark brown markings on both sides, three markings linked by a latitudinal light brown stripe; meso- and metanotum brown. <italic>Legs.</italic> Yellow with brown setae; claws brown. <italic>Wings</italic> (Fig. <xref ref-type="fig" rid="F1">1</xref>). Forewing length 17–18 mm, width 5–6 mm; membrane hyaline; cross-veins in the basal half of costal field dark brown, paler distally; pterostigma light brown; Rs with 13–14 branches; distal part of branches of vein Rs, M and Cu edged with brown markings, branches of A<sub>1</sub> edged with an irregular and clear dark brown spot; area around outer gradate cross-veins hyaline with pale venation, appearing fenestrate; cross-veins among branches of Rs, M, Cu and A edged with fuscous markings. Hindwing length 15–16 mm, width 4–5 mm; membrane hyaline; veins yellowish; pterostigma light brown; Rs with 11 <!--PageBreak-->branches, cross-veins among Rs branches forming two series of gradates; basal MP with a spur. <italic>Male genitalia</italic> (Fig. <xref ref-type="fig" rid="F2">2a–g</xref>). Tergite 8 and sternite 8 quadrangular with brown setae; tergite 9 narrow and extended distally in dorsal view; sternite 9 subtriangular in lateral view; ectoproct with a dorsal rod-like process (Fig. <xref ref-type="fig" rid="F2">2b</xref>), base inflated and distal part with numerous brown setae; callus cercus approximately rounded; gonarcus approximately triangular in lateral view (Fig. <xref ref-type="fig" rid="F2">2d</xref>) and narrow arch-like in dorsal view (Fig. <xref ref-type="fig" rid="F2">2e</xref>), basally articulated internally with tergite 9, gonarcus dorsally sclerotized and ventrally membranous (Fig. <xref ref-type="fig" rid="F2">2d</xref>); entoprocessus narrow and reflexed dorsally with a backward process at the corner of bend, distal margin membranous (Fig. <xref ref-type="fig" rid="F2">2d</xref>); gonarcus anterior apodeme goblet-shaped; mediuncus lobes C-shaped in lateral view (Fig. <xref ref-type="fig" rid="F2">2f</xref>), thickened basally and sclerotized well but distal part translucent and expanding dorsal-medially and ventrally (Fig. <xref ref-type="fig" rid="F2">2g</xref>); parameres sclerotized, horn-shaped, and thickened medially (Fig. <xref ref-type="fig" rid="F2">2c</xref>). <italic>Female genitalia</italic> (Fig. <xref ref-type="fig" rid="F2">2h–i</xref>). Tergite 8 quadrate, sternite 8 reduced, close to tergite 9 and extending anteriorly to form a forward process in lateral view; tergite 9 narrow and constricted at the level of ectoproct; gonopophyses 9 and gonocoxite 9 closely associated, gonocoxite 9 thick finger-like with gonostylus 9 distally; ectoproct coniform, callus cercus rounded; spermathecae complex, each comprised of 11–12 sacs, basal sac large and long (Fig. <xref ref-type="fig" rid="F2">2h</xref>).</p><fig id="F2" position="float" orientation="portrait"><label>Figure 2.</label><caption><p>
                <italic><tp:taxon-name><tp:taxon-name-part taxon-name-part-type="genus" reg="Thyridosmylus">Thyridosmylus</tp:taxon-name-part> <tp:taxon-name-part taxon-name-part-type="species" reg="fuscomarginatus">fuscomarginatus</tp:taxon-name-part></tp:taxon-name></italic> Xu, Wang &amp; Winterton, sp. n. Male : <bold>a, b</bold> abdomen terminalia, lateral view (<bold>a</bold>) and dorsal view (<bold>b</bold>) <bold>c</bold> parameres, dorsal view <bold>d–e</bold> gonarcus, lateral view (<bold>d</bold>) and dorsal view (<bold>e</bold>) <bold>f ,g</bold> mediuncus, lateral view (<bold>f</bold>) and dorsal view (<bold>g</bold>). Female: <bold>h</bold> spermatheca <bold>i</bold> abdomen terminalia, lateral view. Scale bars: 0.2 mm.</p></caption><graphic xmlns:xlink="http://www.w3.org/1999/xlink" xlink:href="zookeys-724-043-g002.jpg" position="float" orientation="portrait" xlink:type="simple" id="oo_175350.jpg"/></fig></tp:treatment-sec><tp:treatment-sec sec-type="material" id="SECID0EROAE"><title>Material examined.</title><p>
            <bold>Holotype.</bold> Female. MADAGASCAR: Mahajanga Prov., Parc National de Baie de Raly, 12.4 km, 337° NNW Soalala, elev. 10 m, <named-content xmlns:xlink="http://www.w3.org/1999/xlink" content-type="dwc:verbatimCoordinates" xlink:type="simple"><named-content content-type="geo-json" specific-use="{&#34;type&#34;:&#34;Point&#34;,&#34;coordinates&#34;:[45.265000,-16.010000]}" id="NCID0E3OAE" xlink:type="simple">16°00'36"S, 45°15'54"E</named-content></named-content>, 26–30.xi.2002, coll. Fisher, Griswold et al., collected at night, tropical dry forest (<named-content xmlns:xlink="http://www.w3.org/1999/xlink" content-type="dwc:institutional_code" xlink:type="simple">CASC</named-content>). <bold>Paratypes.</bold> 1 male. MADAGASCAR: Mahajanga Prov., Forêt de Tsimembo, 8.7 km, 336° NHW Soatana, elev. 20 m, <named-content xmlns:xlink="http://www.w3.org/1999/xlink" content-type="dwc:verbatimCoordinates" xlink:type="simple"><named-content content-type="geo-json" specific-use="{&#34;type&#34;:&#34;Point&#34;,&#34;coordinates&#34;:[44.440556,-19.021389]}" id="NCID0EKPAE" xlink:type="simple">19°1'17"S, 44°26'26"E</named-content></named-content>, 21–25.xi.2001, coll. Fisher, Griswold et al., collected at night, tropical dry forest (<named-content xmlns:xlink="http://www.w3.org/1999/xlink" content-type="dwc:institutional_code" xlink:type="simple">CASC</named-content>). 1 female. MADAGASCAR: Mahajanga Prov., Parc National de Baie de Raly, 12.4 km, 337° NNW Soalala, elev. 10 m, <named-content xmlns:xlink="http://www.w3.org/1999/xlink" content-type="dwc:verbatimCoordinates" xlink:type="simple"><named-content content-type="geo-json" specific-use="{&#34;type&#34;:&#34;Point&#34;,&#34;coordinates&#34;:[45.265000,-16.010000]}" id="NCID0EWPAE" xlink:type="simple">16°00'36"S, 45°15'54"E</named-content></named-content>, 26–30.xi.2002, coll. Fisher, Griswold et al. Collected at night, tropical dry forest (<named-content xmlns:xlink="http://www.w3.org/1999/xlink" content-type="dwc:institutional_code" xlink:type="simple">CASC</named-content>). 1 female. MADAGASCAR: Antsiranana Prov., Ankarana National Park, Aurelien Hotel, 140 m, <named-content xmlns:xlink="http://www.w3.org/1999/xlink" content-type="dwc:verbatimCoordinates" xlink:type="simple"><named-content content-type="geo-json" specific-use="{&#34;type&#34;:&#34;Point&#34;,&#34;coordinates&#34;:[49.136889,-12.968750]}" id="NCID0ECQAE" xlink:type="simple">12°58’07.5”S 49°08’12.8”E</named-content></named-content>, 16.xii.2016, coll. Hu Li. (<named-content xmlns:xlink="http://www.w3.org/1999/xlink" content-type="dwc:institutional_code" xlink:type="simple">CAU</named-content>). 1 male. MADAGASCAR: Antsiranana Prov., 3 km, W Sakalava Beach, <named-content xmlns:xlink="http://www.w3.org/1999/xlink" content-type="dwc:verbatimCoordinates" xlink:type="simple"><named-content content-type="geo-json" specific-use="{&#34;type&#34;:&#34;Point&#34;,&#34;coordinates&#34;:[49.366667,-12.286111]}" id="NCID0EOQAE" xlink:type="simple">12°17'10"S 49°22'00"E</named-content></named-content>, 40 m, 21–23.i.2001, coll. M. E. Irwin, E. I. Schilinger, R. Harin’ Hala. (<named-content xmlns:xlink="http://www.w3.org/1999/xlink" content-type="dwc:institutional_code" xlink:type="simple">CASC</named-content>).</p></tp:treatment-sec><tp:treatment-sec sec-type="etymology" id="SECID0EXQAE"><title>Etymology.</title><p>The specific name “<italic><tp:taxon-name><tp:taxon-name-part taxon-name-part-type="genus" reg="Thyridosmylus"/><tp:taxon-name-part taxon-name-part-type="species" reg="fuscomarginatus">fuscomarginatus</tp:taxon-name-part></tp:taxon-name></italic>”, a compound from Latin <italic>fusco</italic>- (<tp:taxon-name><tp:taxon-name-part taxon-name-part-type="genus" reg="Thyridosmylus"/><tp:taxon-name-part taxon-name-part-type="species" reg="fuscus">fuscus</tp:taxon-name-part></tp:taxon-name>) and <italic>marginatus</italic>- (margin), in reference to the colour and pattern of markings on the outer and posterior margin of forewings.</p></tp:treatment-sec><tp:treatment-sec sec-type="distribution" id="SECID0EURAE"><title>Distribution.</title><p>Madagascar (Antsiranana, Mahajanga)</p></tp:treatment-sec><tp:treatment-sec sec-type="remarks" id="SECID0EZRAE"><title>Remarks.</title><p>The forewings markings of <italic><tp:taxon-name><tp:taxon-name-part taxon-name-part-type="genus" reg="Thyridosmylus">Thyridosmylus</tp:taxon-name-part> <tp:taxon-name-part taxon-name-part-type="species" reg="fuscomarginatus">fuscomarginatus</tp:taxon-name-part></tp:taxon-name></italic> sp. n. are characteristic, clearly differed from other <italic><tp:taxon-name><tp:taxon-name-part taxon-name-part-type="genus" reg="Thyridosmylus">Thyridosmylus</tp:taxon-name-part></tp:taxon-name></italic> species by the dark posteromarginal stripe.</p></tp:treatment-sec></tp:taxon-treatment>
