# Supplementary material for: Two new species of Thyridosmylus Krüger, 1913 from Madagascar (Neuroptera, Osmylidae)
Source: Zookeys. 2017 Dec 21;(724):43–52. doi: 10.3897/zookeys.724.21057 (PMC5769726; doi:10.3897/zookeys.724.21057)
Supplement: XML Treatment for Thyridosmylus longiprocessus [file zookeys.724.21057-treatment3.xml]

<!DOCTYPE tp:taxon-treatment
  PUBLIC "-//TaxonX//DTD Taxonomic Treatment Publishing DTD v0 20100105//EN" "tax-treatment-NSO.dtd">
<tp:taxon-treatment xmlns:tp="http://www.plazi.org/taxpub"><tp:treatment-meta><kwd-group><label>Taxon classification</label><kwd><named-content xmlns:xlink="http://www.w3.org/1999/xlink" content-type="kingdom">Animalia</named-content></kwd><kwd><named-content xmlns:xlink="http://www.w3.org/1999/xlink" content-type="order">Neuroptera</named-content></kwd><kwd><named-content xmlns:xlink="http://www.w3.org/1999/xlink" content-type="family">Osmylidae</named-content></kwd></kwd-group><mixed-citation publication-type="journal"><person-group><name><surname>Xu</surname><given-names>Han</given-names></name><name><surname>Winterton</surname><given-names>Shaun L.</given-names></name><name><surname>Wang</surname><given-names>Yongjie</given-names></name><name><surname>Liu</surname><given-names>Zhiqi</given-names></name></person-group><article-title>Two new species of <italic><tp:taxon-name><tp:taxon-name-part taxon-name-part-type="genus" reg="Thyridosmylus">Thyridosmylus</tp:taxon-name-part></tp:taxon-name></italic> Krüger, 1913 from Madagascar (<tp:taxon-name><tp:taxon-name-part taxon-name-part-type="order">Neuroptera</tp:taxon-name-part></tp:taxon-name>, <tp:taxon-name><tp:taxon-name-part taxon-name-part-type="family">Osmylidae</tp:taxon-name-part></tp:taxon-name>)</article-title><source>Zookeys</source><day>21</day><month>12</month><year>2017</year><volume>2017</volume><issue>724</issue><fpage>43</fpage><lpage>52</lpage><pub-id pub-id-type="doi">10.3897/zookeys.724.21057</pub-id></mixed-citation></tp:treatment-meta><tp:nomenclature><tp:taxon-name>
            <tp:taxon-name-part taxon-name-part-type="genus" reg="Thyridosmylus">Thyridosmylus</tp:taxon-name-part>
            <tp:taxon-name-part taxon-name-part-type="species" reg="longiprocessus">longiprocessus</tp:taxon-name-part>
            <object-id xmlns:xlink="http://www.w3.org/1999/xlink" content-type="zoobank" xlink:type="simple">http://zoobank.org/BA10CB95-0E12-4E12-AF4F-4699EC2F838F</object-id>
          </tp:taxon-name><tp:taxon-authority>Xu, Wang &amp; Winterton</tp:taxon-authority><tp:taxon-status xmlns:xlink="http://www.w3.org/1999/xlink" xlink:type="simple">sp. n.</tp:taxon-status><xref ref-type="fig" rid="F3">Figs 3</xref><xref ref-type="fig" rid="F4">, 4</xref><!--PageBreak--></tp:nomenclature><tp:treatment-sec sec-type="diagnosis" id="SECID0EDUAE"><title>Diagnosis.</title><p>Frons brown with two dark brown markings; forewing hyaline, basal half with two brown stripes; male genitalia with ectoproct bearing a long dorsal rod-like <!--PageBreak-->process; distal part of gonarcus with abundant pilosity; basal part of mediuncus laterally with heart-shaped structures in dorsal view; spermatheca complex, with 13 sacs, basal one small and oval.</p><fig id="F3" position="float" orientation="portrait"><label>Figure 3.</label><caption><p>Wings of <italic><tp:taxon-name><tp:taxon-name-part taxon-name-part-type="genus" reg="Thyridosmylus">Thyridosmylus</tp:taxon-name-part> <tp:taxon-name-part taxon-name-part-type="species" reg="longiprocessus">longiprocessus</tp:taxon-name-part></tp:taxon-name></italic> Xu, Wang &amp; Winterton, sp. n. Scale bar: 0.5 mm.</p></caption><graphic xmlns:xlink="http://www.w3.org/1999/xlink" xlink:href="zookeys-724-043-g003.jpg" position="float" orientation="portrait" xlink:type="simple" id="oo_175351.jpg"/></fig></tp:treatment-sec><tp:treatment-sec sec-type="description" id="SECID0EDVAE"><title>Description.</title><p>
            <italic>Head.</italic> Vertex brown with black setae; compound eyes grey, ocelli yellow, base edged with a dark brown spot. Antennal flagellum yellow; scape and pedicel brown; frons brown with two dark brown markings. <italic>Thorax.</italic> Pronotum black; meso- and metanotum brown with a longitudinal dark stripe in middle. <italic>Legs.</italic> Legs yellow with brown setae; claws brown. <italic>Wings</italic> (Fig. <xref ref-type="fig" rid="F3">3</xref>). Forewing length 17–18 mm, width 5–6 mm; membrane hyaline, basal half with 10 brown spots forming two stripes; veins brown; pterostigma light brown; Rs with 12 branches, cross-veins among Rs branches forming two series of gradates, outer gradate cross-veins edged with brown spots; forewing M branching more basally than the divergence of basal branch of Rs; nygmata clear, distal nygma edged with a rounded light brown spot. Hindwing length 15–16 mm, width 4–5 mm; membrane hyaline; veins brown; pterostigma light brown. Rs with 12 branches, cross-veins among Rs branches forming two series of gradates. Basal MP with a spur. <italic>Male genitalia</italic> (Fig. <xref ref-type="fig" rid="F4">4a–g</xref>). Tergite 8 and <!--PageBreak-->sternite 8 quadrangular with brown setae; tergite 9 narrow; sternite 9 quadrangular; ectoproct with a long dorsal rod-like process (Fig. <xref ref-type="fig" rid="F4">4a</xref>); callus cercus approximately oval; gonarcus approximately triangular in lateral view and narrow and arched in dorsal view; gonarcus membranous posterolaterally with dense setal pile, dorsal margin well sclerotized (Fig. <xref ref-type="fig" rid="F4">4b–c</xref>); entoprocessus narrow, bent dorsad, with a posteroventral pointed projection, distal region membranous (Fig. <xref ref-type="fig" rid="F4">4b</xref>); mediuncus lobes C-shaped in lateral view (Fig. <xref ref-type="fig" rid="F4">4d</xref>), basally thickened and well sclerotized, distal part translucent and expanding dorsal-medially and ventrally; basal part laterally with heart-shaped structures in dorsal view (Fig. <xref ref-type="fig" rid="F4">4e</xref>); parameres sclerotized, horn-shaped in dorsal view, thickened medially and bent in lateral view (Fig. <xref ref-type="fig" rid="F4">4f–g</xref>). <italic>Female genitalia</italic> (Fig. <xref ref-type="fig" rid="F4">4h–i</xref>). Tergite 8 quadrate, sternite 8 reduced, close to tergite 9; tergite 9 narrow and constricted at the level of ventral margin of ectoproct; gonopophyses 9 and gonocoxite 9 closely associated, gonocoxite 9 finger-like with gonostylus 9 distally; ectoproct coniform, callus cercus rounded; spermathecae complex, each comprised of 13 sacs, basal sac small and oval (Fig. <xref ref-type="fig" rid="F4">4i</xref>).</p><fig id="F4" position="float" orientation="portrait"><label>Figure 4.</label><caption><p>
                <italic><tp:taxon-name><tp:taxon-name-part taxon-name-part-type="genus" reg="Thyridosmylus">Thyridosmylus</tp:taxon-name-part> <tp:taxon-name-part taxon-name-part-type="species" reg="longiprocessus">longiprocessus</tp:taxon-name-part></tp:taxon-name></italic> Xu, Wang &amp; Winterton, sp. n. Male : <bold>a</bold> abdomen terminalia, lateral view; <bold>b, c</bold> gonarcus, lateral view (<bold>b</bold>) and dorsal view (<bold>c</bold>) <bold>d, e</bold> mediuncus, lateral view (<bold>d</bold>) and dorsal view (<bold>e</bold>) <bold>f, g</bold> parameres, dorsal view (<bold>f</bold>) and lateral view (<bold>g</bold>). Female: <bold>h</bold> abdomen terminalia, lateral view <bold>i</bold> spermatheca. Scale bars: 0.2 mm.</p></caption><graphic xmlns:xlink="http://www.w3.org/1999/xlink" xlink:href="zookeys-724-043-g004.jpg" position="float" orientation="portrait" xlink:type="simple" id="oo_175352.jpg"/></fig></tp:treatment-sec><tp:treatment-sec sec-type="material" id="SECID0EPYAE"><title>Material examined.</title><p>
            <bold>Holotype.</bold> Male. MADAGASCAR: Fianarantsoa Prov., S. E. Fandriana Korikory, elev. 1670 m, <named-content xmlns:xlink="http://www.w3.org/1999/xlink" content-type="dwc:verbatimCoordinates" xlink:type="simple"><named-content content-type="geo-json" specific-use="{&#34;type&#34;:&#34;Point&#34;,&#34;coordinates&#34;:[47.666667,-20.383333]}" id="NCID0E1YAE" xlink:type="simple">20°23'S, 47°40'E</named-content></named-content>, 13.iii.2002, coll. Michael E. Irwin &amp; Evert I. Schlinger (<named-content xmlns:xlink="http://www.w3.org/1999/xlink" content-type="dwc:institutional_code" xlink:type="simple">CASC</named-content>). <bold>Paratype</bold>. Female. Data same as holotype.</p></tp:treatment-sec><tp:treatment-sec sec-type="etymology" id="SECID0EFZAE"><title>Etymology.</title><p>Thve specific name “<italic><tp:taxon-name><tp:taxon-name-part taxon-name-part-type="genus" reg="Thyridosmylus"/><tp:taxon-name-part taxon-name-part-type="species" reg="longiprocessus">longiprocessus</tp:taxon-name-part></tp:taxon-name></italic>”, a compound from Latin <italic>longi</italic>- (long) and <italic>processus</italic>- (process), which refers to the long dorsal process of ectoproct in male.</p></tp:treatment-sec><tp:treatment-sec sec-type="distribution" id="SECID0EZZAE"><title>Distribution.</title><p>Madagascar (Fianarantsoa).</p><!--PageBreak--></tp:treatment-sec><tp:treatment-sec sec-type="remarks" id="SECID0E6ZAE"><title>Remarks.</title><p>The male genitalia are not well sclerotized probably because it was teneral when it was collected. The sternite 8 in <italic><tp:taxon-name><tp:taxon-name-part taxon-name-part-type="genus" reg="Thyridosmylus">T.</tp:taxon-name-part> <tp:taxon-name-part taxon-name-part-type="species" reg="longiprocessus">longiprocessus</tp:taxon-name-part></tp:taxon-name></italic> sp. n. is reduced into a sclerite without processes and the spermatheca is complex, consisting of 13 sacs, of which, the basal one is small and oval. Moreover, the dorsal process of ectoproct in male is quite long, clearly distinguished from other <italic><tp:taxon-name><tp:taxon-name-part taxon-name-part-type="genus" reg="Thyridosmylus">Thyridosmylus</tp:taxon-name-part></tp:taxon-name></italic> species, in which it is inconspicuous when it is observed in lateral view.</p></tp:treatment-sec></tp:taxon-treatment>
